# Supplementary material for: Plastomes of Sonchus (Asteraceae) endemic to the Atlantic Madeira archipelago: Genome structure, comparative analysis, and phylogenetic relationships
Source: PLoS One. 2023 Jun 22;18(6):e0287523. doi: 10.1371/journal.pone.0287523 (PMC10286973; doi:10.1371/journal.pone.0287523)
Supplement: S1 Table — (XLSX) [file pone.0287523.s001.xlsx]

## Sheet: Table S 1
	Supplementary Table 1. Codon usage and the codon-anticodon recognition pattern for tRNA in four Madeira Sonchus plastomes.
	1. S. fruticosus_MN537816					2. S. pinnatus_MN542414					3. S. ustulatus subsp. maderensis_MN537815					4. S. ustulatus subsp. ustulatus_MN537814
	AA	Codon	Count	RSCU		AA	Codon	Count	RSCU		AA	Codon	Count	RSCU		AA	Codon	Count	RSCU
	Asp (D)	GAU(D)	711	1.6		Asp (D)	GAU(D)	711	1.6		Asp (D)	GAU(D)	711	1.6		Asp (D)	GAU(D)	711	1.6
		GAC(D)	180	0.4			GAC(D)	180	0.4			GAC(D)	180	0.4			GAC(D)	180	0.4
	Leu (L)	UUA(L)	769	1.9		Leu (L)	UUA(L)	769	1.9		Leu (L)	UUA(L)	771	1.9		Leu (L)	UUA(L)	769	1.9
		UUG(L)	502	1.24			UUG(L)	502	1.24			UUG(L)	502	1.24			UUG(L)	502	1.24
		CUU(L)	525	1.3			CUU(L)	525	1.3			CUU(L)	526	1.3			CUU(L)	525	1.3
		CUC(L)	149	0.37			CUC(L)	149	0.37			CUC(L)	148	0.37			CUC(L)	149	0.37
		CUA(L)	328	0.81			CUA(L)	328	0.81			CUA(L)	327	0.81			CUA(L)	328	0.81
		CUG(L)	151	0.37			CUG(L)	151	0.37			CUG(L)	151	0.37			CUG(L)	151	0.37
	Ile (I)	AUU(I)	953	1.48		Ile (I)	AUU(I)	953	1.48		Ile (I)	AUU(I)	953	1.48		Ile (I)	AUU(I)	953	1.48
		AUC(I)	375	0.58			AUC(I)	375	0.58			AUC(I)	374	0.58			AUC(I)	375	0.58
		AUA(I)	602	0.94			AUA(I)	602	0.94			AUA(I)	604	0.94			AUA(I)	602	0.94
	Met (M)	AUG(M)	546	1		Met (M)	AUG(M)	546	1		Met (M)	AUG(M)	546	1		Met (M)	AUG(M)	546	1
	Asn (N)	AAU(N)	850	1.57		Asn (N)	AAU(N)	850	1.57		Asn (N)	AAU(N)	851	1.57		Asn (N)	AAU(N)	850	1.57
		AAC(N)	232	0.43			AAC(N)	232	0.43			AAC(N)	233	0.43			AAC(N)	232	0.43
	Val (V)	GUU(V)	449	1.44		Val (V)	GUU(V)	449	1.44		Val (V)	GUU(V)	449	1.44		Val (V)	GUU(V)	449	1.44
		GUC(V)	153	0.49			GUC(V)	153	0.49			GUC(V)	153	0.49			GUC(V)	153	0.49
		GUA(V)	475	1.53			GUA(V)	475	1.53			GUA(V)	475	1.53			GUA(V)	475	1.53
		GUG(V)	167	0.54			GUG(V)	167	0.54			GUG(V)	167	0.54			GUG(V)	167	0.54
	Phe (F)	UUU(F)	862	1.34		Phe (F)	UUU(F)	862	1.34		Phe (F)	UUU(F)	861	1.34		Phe (F)	UUU(F)	862	1.34
		UUC(F)	422	0.66			UUC(F)	422	0.66			UUC(F)	422	0.66			UUC(F)	422	0.66
	Pro (P)	CCU(P)	376	1.55		Pro (P)	CCU(P)	376	1.55		Pro (P)	CCU(P)	376	1.55		Pro (P)	CCU(P)	376	1.55
		CCC(P)	168	0.69			CCC(P)	168	0.69			CCC(P)	168	0.69			CCC(P)	168	0.69
		CCA(P)	281	1.16			CCA(P)	281	1.16			CCA(P)	281	1.16			CCA(P)	281	1.16
		CCG(P)	147	0.6			CCG(P)	147	0.6			CCG(P)	147	0.6			CCG(P)	147	0.6
	Gln (Q)	CAA(Q)	629	1.53		Gln (Q)	CAA(Q)	629	1.53		Gln (Q)	CAA(Q)	629	1.53		Gln (Q)	CAA(Q)	629	1.53
		CAG(Q)	192	0.47			CAG(Q)	192	0.47			CAG(Q)	192	0.47			CAG(Q)	192	0.47
	Lys (K)	AAA(K)	896	1.51		Lys (K)	AAA(K)	896	1.51		Lys (K)	AAA(K)	895	1.51		Lys (K)	AAA(K)	896	1.51
		AAG(K)	294	0.49			AAG(K)	294	0.49			AAG(K)	293	0.49			AAG(K)	294	0.49
	Ser (S)	AGU(S)	358	1.26		Ser (S)	AGU(S)	358	1.26		Ser (S)	AGU(S)	359	1.26		Ser (S)	AGU(S)	358	1.26
		AGC(S)	94	0.33			AGC(S)	94	0.33			AGC(S)	93	0.33			AGC(S)	94	0.33
		UCU(S)	502	1.77			UCU(S)	502	1.77			UCU(S)	503	1.77			UCU(S)	502	1.77
		UCC(S)	261	0.92			UCC(S)	261	0.92			UCC(S)	261	0.92			UCC(S)	261	0.92
		UCA(S)	345	1.21			UCA(S)	345	1.21			UCA(S)	345	1.21			UCA(S)	345	1.21
		UCG(S)	145	0.51			UCG(S)	145	0.51			UCG(S)	145	0.51			UCG(S)	145	0.51
	Glu (E)	GAA(E)	1.51	1.51		Glu (E)	GAA(E)	1.51	1.51		Glu (E)	GAA(E)	882	1.51		Glu (E)	GAA(E)	1.51	1.51
		GAG(E)	0.49	0.49			GAG(E)	0.49	0.49			GAG(E)	288	0.49			GAG(E)	0.49	0.49
	Thr (T)	ACU(T)	469	1.62		Thr (T)	ACU(T)	469	1.62		Thr (T)	ACU(T)	469	1.62		Thr (T)	ACU(T)	469	1.62
		ACC(T)	221	0.76			ACC(T)	221	0.76			ACC(T)	221	0.76			ACC(T)	221	0.76
		ACA(T)	355	1.23			ACA(T)	355	1.23			ACA(T)	355	1.23			ACA(T)	355	1.23
		ACG(T)	113	0.39			ACG(T)	113	0.39			ACG(T)	113	0.39			ACG(T)	113	0.39
	Ala (A)	GCU(A)	573	1.78		Ala (A)	GCU(A)	573	1.78		Ala (A)	GCU(A)	572	1.78		Ala (A)	GCU(A)	573	1.78
		GCC(A)	204	0.63			GCC(A)	204	0.63			GCC(A)	204	0.64			GCC(A)	204	0.63
		GCA(A)	375	1.17			GCA(A)	375	1.17			GCA(A)	375	1.17			GCA(A)	375	1.17
		GCG(A)	134	0.42			GCG(A)	134	0.42			GCG(A)	134	0.42			GCG(A)	134	0.42
	Tyr (Y)	UAU(Y)	700	1.62		Tyr (Y)	UAU(Y)	700	1.62		Tyr (Y)	UAU(Y)	699	1.62		Tyr (Y)	UAU(Y)	700	1.62
		UAC(Y)	162	0.38			UAC(Y)	162	0.38			UAC(Y)	162	0.38			UAC(Y)	162	0.38
	His (H)	CAU(H)	398	1.52		His (H)	CAU(H)	398	1.52		His (H)	CAU(H)	398	1.52		His (H)	CAU(H)	398	1.52
		CAC(H)	127	0.48			CAC(H)	127	0.48			CAC(H)	127	0.48			CAC(H)	127	0.48
	Cys (C)	UGU(C)	180	1.48		Cys (C)	UGU(C)	180	1.48		Cys (C)	UGU(C)	180	1.48		Cys (C)	UGU(C)	180	1.48
		UGC(C)	63	0.52			UGC(C)	63	0.52			UGC(C)	63	0.52			UGC(C)	63	0.52
	Arg (R)	CGU(R)	319	1.4		Arg (R)	CGU(R)	319	1.4		Arg (R)	CGU(R)	319	1.41		Arg (R)	CGU(R)	319	1.4
		CGC(R)	89	0.39			CGC(R)	89	0.39			CGC(R)	89	0.39			CGC(R)	89	0.39
		CGA(R)	296	1.3			CGA(R)	296	1.3			CGA(R)	296	1.3			CGA(R)	296	1.3
		CGG(R)	105	0.46			CGG(R)	105	0.46			CGG(R)	105	0.46			CGG(R)	105	0.46
		AGA(R)	423	1.86			AGA(R)	423	1.86			AGA(R)	420	1.41			AGA(R)	423	1.86
		AGG(R)	133	0.58			AGG(R)	133	0.58			AGG(R)	133	0.59			AGG(R)	133	0.58
	Trp (W)	UGG(W)	400	1		Trp (W)	UGG(W)	400	1		Trp (W)	UGG(W)	400	1		Trp (W)	UGG(W)	400	1
	Gly (G)	GGU(G)	532	1.33		Gly (G)	GGU(G)	532	1.33		Gly (G)	GGU(G)	534	1.34		Gly (G)	GGU(G)	532	1.33
		GGC(G)	188	0.47			GGC(G)	188	0.47			GGC(G)	187	0.47			GGC(G)	188	0.47
		GGA(G)	609	1.53			GGA(G)	609	1.53			GGA(G)	609	1.52			GGA(G)	609	1.53
		GGG(G)	268	0.67			GGG(G)	268	0.67			GGG(G)	268	0.67			GGG(G)	268	0.67
	Stop (*)	UAA(*)	45	1.67		Stop (*)	UAA(*)	45	1.67		Stop (*)	UAA(*)	45	1.67		Stop (*)	UAA(*)	45	1.67
		UAG(*)	20	0.74			UAG(*)	20	0.74			UAG(*)	20	0.74			UAG(*)	20	0.74
		UGA(*)	16	0.59			UGA(*)	16	0.59			UGA(*)	16	0.59			UGA(*)	16	0.59
	Average# codons=22776					Average# codons=22776					Average# codons=22774					Average# codons=22776
	AA: Amino Acid (single letter amino acid code)
	RSCU: Relative synonymous codon usage value (the relative frequencies of occurrence of the synonymous codon for a specific amino acid)
