# Supplementary material for: Plastomes of Sonchus (Asteraceae) endemic to the Atlantic Madeira archipelago: Genome structure, comparative analysis, and phylogenetic relationships
Source: PLoS One. 2023 Jun 22;18(6):e0287523. doi: 10.1371/journal.pone.0287523 (PMC10286973; doi:10.1371/journal.pone.0287523)
Supplement: S2 Table — (XLSX) [file pone.0287523.s002.xlsx]

## Sheet: Table S 2
	Supplementary Table 2. Predicted RNA editing sites in the complete chloroplast genome of four Madiera Sonchus species
	Sonchus fruticosus				Sonchus pinnatus				Sonchus ustulatus subsp. maderensis				Sonchus ustulatus subsp. ustulatus
Gene	Nt Pos	AA Pos	Effect	Score	Nt Pos	AA Pos	Effect	Score	Nt Pos	AA Pos	Effect	Score	Nt Pos	AA Pos	Effect	Score
accD	370	124	CCT (P) => TCT (S)	1	370	124	CCT (P) => TCT (S)	1	370	124	CCT (P) => TCT (S)	1	370	124	CCT (P) => TCT (S)	1
	451	151	CAC (H) => TAC (Y)	1	451	151	CAC (H) => TAC (Y)	1	451	151	CAC (H) => TAC (Y)	1	451	151	CAC (H) => TAC (Y)	1
	1231	411	CCA (P) => TCA (S)	1	1231	411	CCA (P) => TCA (S)	1	1231	411	CCA (P) => TCA (S)	1	1231	411	CCA (P) => TCA (S)	1
	1439	480	CCT (P) => CTT (L)	1	1439	480	CCT (P) => CTT (L)	1	1439	480	CCT (P) => CTT (L)	1	1439	480	CCT (P) => CTT (L)	1
atpA	773	258	TCA (S) => TTA (L)	1	773	258	TCA (S) => TTA (L)	1	773	258	TCA (S) => TTA (L)	1	773	258	TCA (S) => TTA (L)	1
	791	264	CCC (P) => CTC (L)	1	791	264	CCC (P) => CTC (L)	1	791	264	CCC (P) => CTC (L)	1	791	264	CCC (P) => CTC (L)	1
atpI	629	210	TCA (S) => TTA (L)	1	629	210	TCA (S) => TTA (L)	1	629	210	TCA (S) => TTA (L)	1	629	210	TCA (S) => TTA (L)	1
ccsA	110	37	CCA (P) => CTA (L)	0.86	110	37	CCA (P) => CTA (L)	0.86	110	37	CCA (P) => CTA (L)	0.86	110	37	CCA (P) => CTA (L)	0.86
	370	124	CCC (P) => TCC (S)	0.86	370	124	CCC (P) => TCC (S)	0.86	370	124	CCC (P) => TCC (S)	0.86	370	124	CCC (P) => TCC (S)	0.86
matK	293	98	TCT (S) => TTT (F)	0.86	293	98	TCT (S) => TTT (F)	0.86	293	98	TCT (S) => TTT (F)	0.86	293	98	TCT (S) => TTT (F)	0.86
	646	216	CAT (H) => TAT (Y)	1	646	216	CAT (H) => TAT (Y)	1	646	216	CAT (H) => TAT (Y)	1	646	216	CAT (H) => TAT (Y)	1
	1249	417	CAT (H) => TAT (Y)	1	1249	417	CAT (H) => TAT (Y)	1	1249	417	CAT (H) => TAT (Y)	1	1249	417	CAT (H) => TAT (Y)	1
ndhA	107	36	CCT (P) => CTT (L)	1	107	36	CCT (P) => CTT (L)	1	107	36	CCT (P) => CTT (L)	1	107	36	CCT (P) => CTT (L)	1
	566	189	TCA (S) => TTA (L)	1	566	189	TCA (S) => TTA (L)	1	566	189	TCA (S) => TTA (L)	1	566	189	TCA (S) => TTA (L)	1
	1073	358	TCC (S) => TTC (F)	1	1073	358	TCC (S) => TTC (F)	1	1073	358	TCC (S) => TTC (F)	1	1073	358	TCC (S) => TTC (F)	1
ndhB	149	50	TCA (S) => TTA (L)	1	149	50	TCA (S) => TTA (L)	1	149	50	TCA (S) => TTA (L)	1	149	50	TCA (S) => TTA (L)	1
	467	156	CCA (P) => CTA (L)	1	467	156	CCA (P) => CTA (L)	1	467	156	CCA (P) => CTA (L)	1	467	156	CCA (P) => CTA (L)	1
	586	196	CAT (H) => TAT (Y)	1	586	196	CAT (H) => TAT (Y)	1	586	196	CAT (H) => TAT (Y)	1	586	196	CAT (H) => TAT (Y)	1
	611	204	TCA (S) => TTA (L)	0.8	611	204	TCA (S) => TTA (L)	0.8	611	204	TCA (S) => TTA (L)	0.8	611	204	TCA (S) => TTA (L)	0.8
	737	246	CCA (P) => CTA (L)	1	737	246	CCA (P) => CTA (L)	1	737	246	CCA (P) => CTA (L)	1	737	246	CCA (P) => CTA (L)	1
	746	249	TCT (S) => TTT (F)	1	746	249	TCT (S) => TTT (F)	1	746	249	TCT (S) => TTT (F)	1	746	249	TCT (S) => TTT (F)	1
	830	277	TCA (S) => TTA (L)	1	830	277	TCA (S) => TTA (L)	1	830	277	TCA (S) => TTA (L)	1	830	277	TCA (S) => TTA (L)	1
	836	279	TCA (S) => TTA (L)	1	836	279	TCA (S) => TTA (L)	1	836	279	TCA (S) => TTA (L)	1	836	279	TCA (S) => TTA (L)	1
	1481	494	CCA (P) => CTA (L)	1	1481	494	CCA (P) => CTA (L)	1	1481	494	CCA (P) => CTA (L)	1	1481	494	CCA (P) => CTA (L)	1
ndhD	263	88	TCA (S) => TTA (L)	1	263	88	TCA (S) => TTA (L)	1	263	88	TCA (S) => TTA (L)	1	263	88	TCA (S) => TTA (L)	1
	479	160	TCA (S) => TTA (L)	1	479	160	TCA (S) => TTA (L)	1	479	160	TCA (S) => TTA (L)	1	479	160	TCA (S) => TTA (L)	1
	758	253	TCA (S) => TTA (L)	1	758	253	TCA (S) => TTA (L)	1	758	253	TCA (S) => TTA (L)	1	758	253	TCA (S) => TTA (L)	1
	767	256	CCC (P) => CTC (L)	1	767	256	CCC (P) => CTC (L)	1	767	256	CCC (P) => CTC (L)	1	767	256	CCC (P) => CTC (L)	1
	1178	393	TCA (S) => TTA (L)	0.8	1178	393	TCA (S) => TTA (L)	0.8	1178	393	TCA (S) => TTA (L)	0.8	1178	393	TCA (S) => TTA (L)	0.8
ndhF	290	97	TCA (S) => TTA (L)	1	290	97	TCA (S) => TTA (L)	1	290	97	TCA (S) => TTA (L)	1	290	97	TCA (S) => TTA (L)	1
ndhG	166	56	CAT (H) => TAT (Y)	0.8	166	56	CAT (H) => TAT (Y)	0.8	166	56	CAT (H) => TAT (Y)	0.8	166	56	CAT (H) => TAT (Y)	0.8
	314	105	ACA (T) => ATA (I)	0.8	314	105	ACA (T) => ATA (I)	0.8	314	105	ACA (T) => ATA (I)	0.8	314	105	ACA (T) => ATA (I)	0.8
petB	418	140	CGG (R) => TGG (W)	1	418	140	CGG (R) => TGG (W)	1	418	140	CGG (R) => TGG (W)	1	418	140	CGG (R) => TGG (W)	1
	611	204	CCA (P) => CTA (L)	1	611	204	CCA (P) => CTA (L)	1	611	204	CCA (P) => CTA (L)	1	611	204	CCA (P) => CTA (L)	1
psbF	77	26	TCT (S) => TTT (F)	1	77	26	TCT (S) => TTT (F)	1	77	26	TCT (S) => TTT (F)	1	77	26	TCT (S) => TTT (F)	1
psbL	2	1	ACG (T) => ATG (M)	1	2	1	ACG (T) => ATG (M)	1	2	1	ACG (T) => ATG (M)	1	2	1	ACG (T) => ATG (M)	1
rpl20	308	103	TCA (S) => TTA (L)	0.86	308	103	TCA (S) => TTA (L)	0.86	308	103	TCA (S) => TTA (L)	0.86	308	103	TCA (S) => TTA (L)	0.86
rpoA	824	275	TCA (S) => TTA (L)	1	824	275	TCA (S) => TTA (L)	1	824	275	TCA (S) => TTA (L)	1	824	275	TCA (S) => TTA (L)	1
rpoB	983	328	GCT (A) => GTT (V)	1	983	328	GCT (A) => GTT (V)	1	983	328	GCT (A) => GTT (V)	1	983	328	GCT (A) => GTT (V)	1
rpoC1	508	170	CCC (P) => TCC (S)	1	508	170	CCC (P) => TCC (S)	1	508	170	CCC (P) => TCC (S)	1	508	170	CCC (P) => TCC (S)	1
	1589	530	GCA (A) => GTA (V)	0.86	1589	530	GCA (A) => GTA (V)	0.86	1589	530	GCA (A) => GTA (V)	0.86	1589	530	GCA (A) => GTA (V)	0.86
	1747	583	CCC (P) => TCC (S)	0.86	1747	583	CCC (P) => TCC (S)	0.86	1747	583	CCC (P) => TCC (S)	0.86	1747	583	CCC (P) => TCC (S)	0.86
	2042	681	CCA (P) => CTA (L)	1	2042	681	CCA (P) => CTA (L)	1	2042	681	CCA (P) => CTA (L)	1	2042	681	CCA (P) => CTA (L)	1
rpoC2	2084	695	GCA (A) => GTA (V)	1	2084	695	GCA (A) => GTA (V)	1	2084	695	GCA (A) => GTA (V)	1	2084	695	GCA (A) => GTA (V)	1
	3722	1241	TCG (S) => TTG (L)	0.86	3722	1241	TCG (S) => TTG (L)	0.86	3722	1241	TCG (S) => TTG (L)	0.86	3722	1241	TCG (S) => TTG (L)	0.86
rps2	248	83	TCA (S) => TTA (L)	1	248	83	TCA (S) => TTA (L)	1	248	83	TCA (S) => TTA (L)	1	248	83	TCA (S) => TTA (L)	1
rps14	80	27	TCA (S) => TTA (L)	1	80	27	TCA (S) => TTA (L)	1	80	27	TCA (S) => TTA (L)	1	80	27	TCA (S) => TTA (L)	1
	149	50	CCA (P) => CTA (L)	1	149	50	CCA (P) => CTA (L)	1	149	50	CCA (P) => CTA (L)	1	149	50	CCA (P) => CTA (L)	1
